# Supplementary material for: Differential Expression of Nicotine Acetylcholine Receptors Associates with Human Breast Cancer and Mediates Antitumor Activity of αO-Conotoxin GeXIVA
Source: Mar Drugs. 2020 Jan 17;18(1):61. doi: 10.3390/md18010061 (PMC7024346; doi:10.3390/md18010061)
Supplement: Supplementary file 1 [file marinedrugs-18-00061-s001.zip]

Archive with 4 entries (4 files):
- Figure S1 reverse-transcription PCR.docx
- Figure S2 The specificity of antibodies.docx
- Figure S3 protein expression by FCM.docx
- Figure S4  the difference analysis of protein.docx
